# Supplementary material for: Age Matters: Community Assembly in the Pig Fecal Microbiome in the First Month of Life
Source: Front Microbiol. 2021 Mar 11;12:564408. doi: 10.3389/fmicb.2021.564408 (PMC8006452; doi:10.3389/fmicb.2021.564408)
Supplement: Supplementary file 1 [file Table_1.XLSX]

## Sheet: Sheet1
Sample table
Day	Replicate	Sample label	Date	Piglet number	Date of Birth	Sow_Number	Sex	Breed			Breed
1	1	T1.1	2018-09-13	5963	2018-09-12	2680	F	TZZZZ			TZZZZ	york * york	28
1	2	T1.2	2018-09-13	137	2018-09-12	2683	F	TLLZZ			TLLZZ	Landrace * york	32
1	3	T1.3	2018-09-13	6003	2018-09-12	2696	M	TZZZZ			Sex
1	4	T1.4	2018-09-13	156	2018-09-12	2490	F	TLLZZ			F	female	29
1	5	T1.5	2018-09-13	6020	2018-09-12	2694	F	TZZZZ			M	male	31
2	1	T2.1	2018-09-13	114	2018-09-11	2676	M	TLLZZ
2	2	T2.2	2018-09-13	86	2018-09-11	2395	F	TLLZZ
2	3	T2.3	2018-09-13	5947	2018-09-11	2687	M	TZZZZ
2	4	T2.4	2018-09-13	52	2018-09-11	2234	F	TLLZZ
2	5	T2.5	2018-09-13	44	2018-09-11	2306	M	TLLZZ
3	1	T3.1	2018-09-14	120	2018-09-11	2676	M	TLLZZ				Sows
3	2	T3.2	2018-09-14	92	2018-09-11	2395	F	TLLZZ				2680
3	3	T3.3	2018-09-14	5942	2018-09-11	2687	F	TZZZZ				2683
3	4	T3.4	2018-09-14	68	2018-09-11	2234	M	TLLZZ				2696
3	5	T3.5	2018-09-14	48	2018-09-11	2306	M	TLLZZ				2490
4	1	T4.1	2018-09-15	113	2018-09-11	2676	M	TLLZZ				2694
4	2	T4.2	2018-09-15	88	2018-09-11	2395	F	TLLZZ				2676
4	3	T4.3	2018-09-15	5944	2018-09-11	2687	F	TZZZZ				2395
4	4	T4.4	2018-09-15	59	2018-09-11	2234	F	TLLZZ				2687
4	5	T4.5	2018-09-15	45	2018-09-11	2306	M	TLLZZ				2234
5	1	T5.1	2018-09-17	5964	2018-09-12	2680	F	TZZZZ				2306
5	2	T5.2	2018-09-17	147	2018-09-12	2683	M	TLLZZ				2701
5	3	T5.3	2018-09-17	6006	2018-09-12	2696	M	TZZZZ				2681
5	4	T5.4	2018-09-17	166	2018-09-12	2490	M	TLLZZ
5	5	T5.5	2018-09-17	6017	2018-09-12	2694	F	TZZZZ
6	1	T6.1	2018-09-18	5960	2018-09-12	2680	F	TZZZZ
6	2	T6.2	2018-09-18	138	2018-09-12	2683	F	TLLZZ
6	3	T6.3	2018-09-18	6012	2018-09-12	2696	M	TZZZZ
6	4	T6.4	2018-09-18	158	2018-09-12	2490	M	TLLZZ
6	5	T6.5	2018-09-18	6015	2018-09-12	2694	F	TZZZZ
7	1	T7.1	2018-09-18	108	2018-09-11	2676	F	TLLZZ
7	2	T7.2	2018-09-18	100	2018-09-11	2395	M	TLLZZ
7	3	T7.3	2018-09-18	5946	2018-09-11	2687	F	TZZZZ
7	4	T7.4	2018-09-18	62	2018-09-11	2234	F	TLLZZ
7	5	T7.5	2018-09-18	46	2018-09-11	2306	M	TLLZZ
10	1	T10.1	2018-09-21	110	2018-09-11	2676	F	TLLZZ
10	2	T10.2	2018-09-21	93	2018-09-11	2395	F	TLLZZ
10	3	T10.3	2018-09-21	65	2018-09-11	2234	M	TLLZZ
10	4	T10.4	2018-09-21	42	2018-09-11	2306	M	TLLZZ
10	5	T10.5	2018-09-21	5949	2018-09-11	2687	M	TZZZZ
14	1	T14.1	2018-09-25	115	2018-09-11	2676	M	TLLZZ
14	2	T14.2	2018-09-25	87	2018-09-11	2395	F	TLLZZ
14	3	T14.3	2018-09-25	5951	2018-09-11	2687	M	TZZZZ
14	4	T14.4	2018-09-25	56	2018-09-11	2234	F	TLLZZ
14	5	T14.5	2018-09-25	40	2018-09-11	2306	F	TLLZZ
21	1	T21.1	2018-10-03	5970	2018-09-12	2680	M	TZZZZ
21	2	T21.2	2018-10-03	146	2018-09-12	2683	M	TLLZZ
21	3	T21.3	2018-10-03	6007	2018-09-12	2696	M	TZZZZ
21	4	T21.4	2018-10-03	167	2018-09-12	2490	M	TLLZZ
21	5	T21.5	2018-10-03	6023	2018-09-12	2694	M	TZZZZ
28	1	T28.1	2018-10-10	5931	2018-09-12	2701	F	TZZZZ
28	2	T28.2	2018-10-10	6070	2018-09-12	2681	F	TZZZZ
28	3	T28.3	2018-10-10	5961	2018-09-12	2680	F	TZZZZ
28	4	T28.4	2018-10-10	6008	2018-09-12	2696	M	TZZZZ
28	5	T28.5	2018-10-10	6024	2018-09-12	2694	M	TZZZZ
35	1	T35.1	2018-10-17	6009	2018-09-12	2696	M	TZZZZ
35	2	T35.2	2018-10-17	5966	2018-09-12	2680	F	TZZZZ
35	3	T35.3	2018-10-17	6019	2018-09-12	2694	F	TZZZZ
35	4	T35.4	2018-10-17	5937	2018-09-12	2701	M	TZZZZ
35	5	T35.5	2018-10-17	6080	2018-09-12	2681	M	TZZZZ
